# Supplementary material for: A novel rapid detection approach based on CRISPR-Cas13a for Dermatophagoides pteronyssinus and Dermatophagoides farinae (Acariformes: Pyroglyphidae)
Source: J Insect Sci. 2026 Apr 18;26(2):ieag029. doi: 10.1093/jisesa/ieag029 (PMC13091095; doi:10.1093/jisesa/ieag029)
Supplement: ieag029_Supplementary_Data [file ieag029_supplementary_data.zip]

Archive with 3 entries (3 files):
- 26-Mar-2026_121638_Supplement_Data.zip
- 06-Apr-2026_082941_Supplement_Data.zip
- Supplement_Data.zip
